# Supplementary material for: Versatile kit of robust nanoshapes self-assembling from RNA and DNA modules
Source: Nat Commun. 2019 Feb 5;10:608. doi: 10.1038/s41467-019-08521-6 (PMC6363791; doi:10.1038/s41467-019-08521-6)
Supplement: Supplementary file 4 — Source Data [file 41467_2019_8521_MOESM4_ESM.xlsx]

## Sheet: Fig. 1d
Figure 1d
	native polyacrylamide gel (5% acrylamide/bisacrylamide (19:1); 40mM MOPS buffer, 10mM sodium acetate; 2mM magnesium chloride; ethidium bromide staining; negative image)

## Sheet: Fig. 2a
Figure 2a
	native polyacrylamide gel (5% acrylamide/bisacrylamide (19:1); 40mM MOPS buffer, 10mM sodium acetate; 2mM magnesium chloride; ethidium bromide staining; negative image)

## Sheet: Fig. 3a
Figure 3a
	native polyacrylamide gel (5% acrylamide/bisacrylamide (19:1); 40mM MOPS buffer, 10mM sodium acetate; 2mM magnesium chloride; ethidium bromide staining; negative image)
	20 ºC						37 ºC

## Sheet: Fig. 3b
Figure 3b
	native polyacrylamide gel (5% acrylamide/bisacrylamide (19:1); 40mM MOPS buffer, 10mM sodium acetate; 2mM magnesium chloride; ethidium bromide staining; negative image)

## Sheet: Fig. 4a
Figure 4a
	native polyacrylamide gel (5% acrylamide/bisacrylamide (19:1); 40mM MOPS buffer, 10mM sodium acetate; 2mM magnesium chloride; ethidium bromide staining; negative image)

## Sheet: Fig. 5b
Figure 5b
	native polyacrylamide gel (5% acrylamide/bisacrylamide (19:1); 40mM MOPS buffer, 10mM sodium acetate; 2mM magnesium chloride; ethidium bromide staining; negative image)

## Sheet: Fig. SI 3
Figure SI 3
	native polyacrylamide gel (5% acrylamide/bisacrylamide (19:1); 40mM MOPS buffer, 10mM sodium acetate; 2mM magnesium chloride; ethidium bromide staining; negative image)

## Sheet: Fig. SI 4a
Figure SI 4a
	native polyacrylamide gel (5% acrylamide/bisacrylamide (19:1); 40mM MOPS buffer, 10mM sodium acetate; ethidium bromide staining; negative image)

## Sheet: Fig. SI 4b
Figure SI 4b
	native polyacrylamide gel (5% acrylamide/bisacrylamide (19:1); 40mM MOPS buffer, 10mM sodium acetate; 2mM magnesium chloride; ethidium bromide staining; negative image)

## Sheet: Fig. SI 4c
Figure SI 4c
	native polyacrylamide gel (5% acrylamide/bisacrylamide (19:1); 40mM MOPS buffer, 10mM sodium acetate; 2mM cobalt(III)hexammine chloride; ethidium bromide staining; negative image)

[truncated: 10 more sheets: Fig. SI 7, Fig. SI 8, Fig. SI 9a, Fig. SI 9b, Fig. SI 10, Fig. SI 11, Fig. SI 12, Fig. SI 13, Fig. SI 14, Fig. SI 15]
